# Supplementary material for: Towards genomic-Newborn Screening: Technical feasibility of Exome Sequencing starting from dried blood spots
Source: Mol Genet Metab Rep. 2024 Mar 20;39:101074. doi: 10.1016/j.ymgmr.2024.101074 (PMC10966309; doi:10.1016/j.ymgmr.2024.101074)
Supplement: Supplementary material 3 — Mean coverage of each gene of the panel observed in tWB 22G4 and DBS 22G13 tested with the three workflow. [file mmc4.xlsx]

## Sheet: Foglio1
HGNC	22G4	22G13
	Mean Coverage
	Agilent	Agilent	Illumina	Twist
MTHFR	61.94	57.5	23.33	26.13
GALE	71.75	63.07	32.7	37.3
HMGCL	14.91	11.62	7.26	6.41
MMACHC	38.89	34.14	19.14	17.11
PRDX1	4.94	3.65	6.14	4.98
CPT2	34.5	29.77	24.29	18.95
CTH	12.77	11.05	25.34	16.66
ACADM	17.09	15.49	16.82	10.07
DBT	25	21.49	25.88	17.19
SLC16A1	13.14	10.16	13.9	10.22
HMGCS2	33.12	26.59	15.98	16.23
SELENBP1	44.56	34.31	27.15	27.59
FLAD1	44.97	36.98	21.04	21.17
MTR	21.35	17.44	17.42	12.23
HADHA	23.97	19.14	16.54	12.21
HADHB	20.01	16.44	16.14	11.9
KHK	33.77	29.39	25.06	24.36
SLC5A6	35.67	30.17	35.64	31.2
GALM	2.7	2.1	3.37	3.04
MCEE	9.6	7.84	7.3	5.75
SPR	65	58.04	26.36	25.21
HTRA2	118.31	108.99	70.99	64.44
MAT2A	90.43	68.54	62.71	48.46
MMADHC	24.1	21.14	28.93	19.55
HIBCH	3.28	2.79	6.13	3.99
CPS1	15.18	12.16	10.94	8.05
BTD	6.31	5.25	12.15	9.53
SLC25A20	14.75	11.84	7.99	6.62
GLYCTK	32.87	28.8	20.81	21.92
HGD	14.12	11.5	13.48	9.88
ACAD9	33.92	28.14	16.79	14.22
PCCB	12.42	9.59	9.01	7
DNAJC19	70.82	61.72	64.43	40.16
MCCC1	11.34	9.37	8.56	6.71
QDPR	10.64	9.09	5.55	4.98
PPM1K	10.3	7.98	15.73	11.38
HADH	14.88	12.8	13.83	11.34
MMAA	21.62	16.74	16.68	12.34
ETFDH	24.73	21.79	20.25	15.71
MTRR	24.63	21.37	29.14	20.48
OXCT1	6.37	5.47	8.57	5.66
MCCC2	17.7	14.22	14.43	9.48
SLC22A5	48.82	39.39	19.54	16.67
ALDH5A1	33.36	27.58	20.75	15.85
GNMT	57.46	47.27	41.56	33.69
MMUT	42.63	33.9	31.98	22.4
LMBRD1	2.91	2.56	7.79	4.99
BCKDHB	4.65	4.08	4.69	2.99
ARG1	4.63	3.98	4.69	3.64
SERAC1	15.48	12.19	17.85	12.78
ACAT2	16.52	13.81	22.39	17.43
HIBADH	1.05	0.97	3.01	2.37
SUGCT	0.4	0.38	1.35	0.88
ASL	37.64	34.43	13.75	14.33
SLC25A13	5.78	4.68	5.37	3.89
DLD	34.39	27.51	37.63	25.52
SLC52A2	31.01	30.27	14.64	16.6
GALT	55.37	47.88	22.77	19.87
AUH	3.44	3	6.57	3.89
ALDOB	32.17	26.41	18.79	13.96
CRAT	25.44	22.69	21.17	19.63
ASS1	14.53	13.3	7.65	7.08
CUBN	8.96	7.15	11.12	8.63
PCBD1	23.68	20.02	25.23	23.16
ADK	0.87	0.72	1.81	1.19
MAT1A	35.06	30.2	22.15	20.02
GLUD1	15.45	12.8	17.66	13.41
ACADSB	19.01	15.22	20.74	14.46
ECHS1	62	55.6	22.02	16.57
ZNF143	4.67	4.05	11.67	8.5
BBOX1	1.61	1.44	4.31	3.36
CBLIF	25.9	21.07	23.62	19.28
TCN1	18.84	15.66	30.67	22.51
TKFC	32.3	29.4	21.25	23.56
CPT1A	10.72	8.71	6.99	5.52
CLPB	6.75	5.44	4.4	3.54
TYR	4.16	3.56	3.27	2.79
ACAT1	15.81	13.48	20.92	14.15
PTS	10.81	8.45	16.68	9.11
ACAD8	61.09	52.6	50.98	41.15
SUOX	50.18	41.99	29.94	28.2
PAH	16.88	13.21	6.69	5.13
MMAB	51.96	44.48	25.88	20.68
ACADS	37.14	32.62	14.73	16.94
HPD	17.97	15.3	12.19	9.38
SLC25A15	37.89	30.24	16.48	14.6
PCCA	3.67	3.08	4.04	2.77
GCH1	10.87	9.7	10.78	7.22
ALDH6A1	22.88	17.57	35.68	24.8
ABCD4	38.97	32.57	26.22	20.7
GSTZ1	30.11	26.75	19.38	21.11
AMN	40.23	41.19	17.64	18.23
IVD	35.07	28.78	20.8	18.19
SORD	5.78	3.13	7.48	4.49
SQOR	4.58	3.35	6.85	5.14
ETFA	7.34	5.95	7.07	4.4
FAH	17.63	15.08	11.48	9.93
BCKDK	47.81	41.87	26.39	26.11
THAP11	70.31	68.58	36.7	46.48
TAT	50.87	40.84	50.66	37.7
MLYCD	12.45	10.85	6.04	6.4
SLC7A5	7.91	7.06	14.08	9.94
CA5A	4.52	3.82	7.83	6.6
SLC52A1	11.71	10.58	5.36	7.29
ACADVL	115.81	103.41	54.28	54.93
NAGS	118.62	110.65	37.91	40.45
GALK1	53.64	50.17	25.62	30.08
CD320	35.99	33.65	15.18	15.92
GCDH	42.69	34.07	17.23	16.01
TIMM50	22.21	19.91	20.04	17.83
BCKDHA	25.38	22.61	6.04	6.88
ETHE1	18.27	16.04	8.78	8.75
OPA3	16.13	14.27	6.97	5.91
BCAT2	22.03	19.7	14.25	12.85
CPT1C	24.21	22.03	14.63	14.5
ETFB	26.17	22.64	6.66	7.13
SLC52A3	22.25	20.02	11.12	11.51
AHCY	16.9	13.9	9.93	8.7
HLCS	6.73	5.54	4.54	3.24
CBS	45.63	42.67	27	11.96
TCN2	28.31	23	13.37	12.84
MPST	12.77	14.26	23.12	13.13
CPT1B	53.9	46.18	34.85	35.28
OTC	50	77.3	10.04	6.56
HSD17B10	49.2	82.03	40.73	38.47
HCFC1	45.74	76.5	26.52	29.49
TMLHE	0.89	1.43	2.43	1.87
